# Supplementary material for: Variant Transcript of ROR1 ENST00000545203 Does Not Encode ROR1 Protein
Source: Biomedicines. 2024 Jul 16;12(7):1573. doi: 10.3390/biomedicines12071573 (PMC11274362; doi:10.3390/biomedicines12071573)
Supplement: Supplementary file 1 [file biomedicines-12-01573-s001.zip]

Archive with 1 entries (1 files):
- biomedicines-3078406-supplementary.pptx
